# Supplementary material for: Higher Adherence to a Mediterranean Diet Is Associated with Improved Insulin Sensitivity and Selected Markers of Inflammation in Individuals Who Are Overweight and Obese without Diabetes
Source: Nutrients. 2022 Oct 21;14(20):4437. doi: 10.3390/nu14204437 (PMC9608711; doi:10.3390/nu14204437)
Supplement: Supplementary file 1 [file nutrients-14-04437-s001.zip]

Archive with 1 entries (1 files):
- nutrients-1979763-supplementary.pdf
